# Supplementary material for: Selective MicroRNA Packaging Reveals Distinct Core Signatures in Human Mesenchymal-Stromal-Cell-Derived Extracellular Vesicles
Source: Int J Mol Sci. 2025 Jul 21;26(14):7010. doi: 10.3390/ijms26147010 (PMC12295167; doi:10.3390/ijms26147010)
Supplement: Supplementary file 1 [file ijms-26-07010-s001.zip]

Archive with 1 entries (1 files):
- ijms-3720403-supplementary.pdf
